# Supplementary material for: Genome-Wide Patterns of Population Structure and Linkage Disequilibrium in Farmed Nile Tilapia (Oreochromis niloticus)
Source: Front Genet. 2019 Sep 4;10:745. doi: 10.3389/fgene.2019.00745 (PMC6737105; doi:10.3389/fgene.2019.00745)
Supplement: Supplementary file 8 [file Table_1.xlsx]

## Sheet: Hoja1
Supplementary Table 1. Estimated posterior probabilities of K values, for data set of 33,236 common SNPs among three Nile tilapia populations.
K	Ln Pr(X|K)	k=1	k=2	k=3	k=4	k=5	k=6	k=7	k=8	k=9	k=10	k=11	k=12	Pr(K)
1	-5.59148e+06	-1	-152499	-264210	-299854	-325792	-348881	-313259	-343767	-46208.8	-408028	-418138	-347952	NaN
2	-5.43898e+06	152497	-1	-111713	-147357	-173294	-196383	-160762	-191270	106289	-255530	-265641	-195454	NaN
3	-5.32727e+06	264208	111711	-1	-35644.9	-61582.2	-84671.1	-49050	-79558	218001	-143818	-153929	-83742.7	NaN
4	-5.29163e+06	299852	147355	35642.9	-1	-25938.3	-49027.3	-13406.1	-43914.1	253644	-108174	-118285	-48098.8	NaN
5	-5.26569e+06	325790	173292	61580.2	25936.3	-1	-23090	12531.2	-17976.8	279582	-82236.9	-92347.8	-22161.5	NaN
6	-5.2426e+06	348879	196381	84669.1	49025.3	23088	-1	35620.2	5112.17	302671	-59148	-69258.8	927.467	NaN
7	-5.27822e+06	313257	160760	49048	13404.1	-12533.2	-35622.2	-1	-30509	267050	-94769.1	-104880	-34693.7	NaN
8	-5.24771e+06	343765	191268	79556	43912.1	17974.8	-5114.17	30507	-1	297558	-64261.1	-74372	-4185.7	NaN
9	-5.54527e+06	46206.8	-106291	-218003	-253646	-279584	-302673	-267052	-297560	-1	-361820	-371931	-301744	NaN
10	-5.18345e+06	408026	255528	143816	108172	82234.9	59146	94767.1	64259.1	361818	-1	-10111.8	60074.4	NaN
11	-5.17334e+06	418136	265639	153927	118283	92345.8	69256.8	104878	74370	371929	10109.8	-1	70185.3	1
12	-5.24353e+06	347950	195452	83740.7	48096.8	22159.5	-929.467	34691.7	4183.7	301742	-60076.4	-70187.3	-1	NaN
